# Supplementary material for: Evaluation of Auramine O staining and conventional PCR for leprosy diagnosis: A comparative cross-sectional study from Ethiopia
Source: PLoS Negl Trop Dis. 2018 Sep 4;12(9):e0006706. doi: 10.1371/journal.pntd.0006706 (PMC6138420; doi:10.1371/journal.pntd.0006706)
Supplement: S1 Table — (XLSX) [file pntd.0006706.s008.xlsx]

## Sheet: Sheet1
Project No.	Sex	Age	Number of lesions	Clinical classification	Clinical Diag	Family history	Duraton of symtom n months	Path H&E	Path. Classifi.	SSS-AFB	Fite Faraco	Gold Standard	Tissue-Auramine	SSS- Auramine	DNA extraction method	PCR RLEP	PCR LPM244	DISABILITY	Reaction	Type of reacton	New,relaps	BI in skin lesions	BI in SSS
1	F	17	7	MB	POS	YES	8	NEG	NA	NEG	NEG	NEG	POS	NEG	HD	POS	ND	NO	NO		NEW	0	0
28	F	35	8	MB	POS	NO	60	NEG	NA	NEG	NEG	NEG	NEG	NEG	QIAmp UCP Pathogen Mini kit	POS	ND	YES	NO		NEW	0	0
47	M	28	12	MB	POS	NO	36	NEG	NA	NEG	NEG	NEG	NEG	NEG	QIAmp UCP Pathogen Mini kit	NEG	ND	YES	YES	RR	NEW	0	0
55	M	75	10	MB	POS	YES	6	NEG	NA	NEG	NEG	NEG	POS	NEG	QIAmp UCP Pathogen Mini kit	NEG	ND	YES	NO		NEW	0	0
69	M	30	10	MB	POS	YES	36	NEG	NA	NEG	NEG	NEG	NEG	NEG	QIAmp UCP Pathogen Mini kit	NEG	ND	NO	NO		NEW	0	0
71	M	25	20	MB	POS	NO	36	NEG	NA	NEG	NEG	NEG	NEG	NEG	QIAmp UCP Pathogen Mini kit	POS	ND	YES	NO		New	0	0
85	F	68	6	MB	POS	NO	36	NEG	NA	NEG	NEG	NEG	NEG	NEG	QIAmp Fast DNA tissue kit	POS	ND	YES	NO		NEW	0	0
87	M	37	10	MB	POS	YES	36	NEG	NA	NEG	NEG	NEG	POS	NEG	QIAmp Fast DNA tissue kit	POS	ND	YES	NO		NEW	0	0
92	F	60	20	MB	POS	NO	24	NEG	NA	NEG	NEG	NEG	POS	NEG	QIAmp Fast DNA tissue kit	POS	ND	YES	NO		NEW	0	0
125	M	25	10	MB	POS	YES	12	NEG	NA	NEG	NEG	NEG	NEG	NEG	QIAmp Fast DNA tissue kit	POS	ND	NO	YES	RR	NEW	0	0
126	F	35	10	MB	POS	NO	18	NEG	NA	NEG	NEG	NEG	NEG	NEG	QIAmp Fast DNA tissue kit	NEG	ND	YES	YES	N	NEW	0	0
4	M	65	9	MB	POS	NO	9	POS	BT	NEG	NEG	POS	NEG	NEG	QIAmp UCP Pathogen Mini kit	POS	ND	NO	YES	RR	NEW	0	0
6	F	45	8	MB	POS	NO	15	POS	BT	NEG	NEG	POS	NEG	NEG	QIAmp UCP Pathogen Mini kit	POS	ND	NO	YES	RR	NEW	0	0
9	F	35	12	MB	POS	NO	18	POS	TT	NEG	NEG	POS	NEG	NEG	QIAmp UCP Pathogen Mini kit	POS	ND	YES	YES	NU	NEW	0	0
16	M	28	6	MB	POS	NO	11	POS	BB	NEG	NEG	POS	NEG	NEG	HD	POS	ND	NO	NO		NEW	0	0
26	F	30	13	MB	POS	NO	24	POS	BT	NEG	NEG	POS	POS	NEG	QIAmp UCP Pathogen Mini kit	POS	ND	NO	NO		NEW	0	0
31	M	57	30	MB	POS	YES	36	POS	TT	NEG	NEG	POS	POS	NEG	QIAmp UCP Pathogen Mini kit	POS	ND	YES	NO		NEW	0	0
34	F	30	20	MB	POS	NO	5	POS	TT	NEG	NEG	POS	NEG	NEG	QIAmp UCP Pathogen Mini kit	POS	ND	YES	YES	N	NEW	0	0
42	F	55	10	MB	POS	NO	2	POS	BT	NEG	NEG	POS	NEG	NEG	QIAmp UCP Pathogen Mini kit	POS	ND	NO	YES	RR	NEW	0	0
45	M	51	13	MB	POS	NO	1	POS	BT	NEG	NEG	POS	POS	NEG	QIAmp UCP Pathogen Mini kit	POS	ND	NO	YES	RR	NEW	0	0
56	M	60	6	MB	POS	NO	12	POS	BT	NEG	NEG	POS	POS	NEG	QIAmp UCP Pathogen Mini kit	POS	ND	YES	NO		NEW	0	0
59	M	47	11	MB	POS	NO	24	POS	BB	POS	NEG	POS	NEG	NEG	QIAmp UCP Pathogen Mini kit	POS	ND	YES	NO		NEW	0	3+
67	F	55	20	MB	POS	NO	60	POS	BT	NEG	NEG	POS	NEG	NEG	QIAmp UCP Pathogen Mini kit	POS	ND	NO	NO		NEW	0	0
70	F	15	10	MB	POS	YES	24	POS	TT	NEG	NEG	POS	NEG	NEG	QIAmp Fast DNA tissue kit	POS	ND	NO	NO		NEW	0	0
96	M	22	10	MB	POS	YES	24	NEG	NA	POS	NEG	POS	NEG	POS	QIAmp Fast DNA tissue kit	POS	ND	NO	NO		NEW	0	3+
114	M	29	20	MB	POS	NO	12	POS	BT	NEG	NEG	POS	POS	NEG	QIAmp Fast DNA tissue kit	POS	ND	NO	YES	RR	NEW	0	0
115	M	30	10	MB	POS	NO	12	POS	BT	POS	NEG	POS	NEG	POS	QIAmp Fast DNA tissue kit	POS	ND	YES	NO		REL	0	2+
133	M	28	32	MB	POS	NO	24	POS	INT	NEG	NEG	POS	NEG	NEG	QIAmp Fast DNA tissue kit	POS	ND	YES	NO		NEW	0	0
139	F	20	20	MB	POS	NO	8	POS	BT	NEG	NEG	POS	NEG	NEG	QIAmp Fast DNA tissue kit	NEG	NEG	YES	YES	RR	NEW	0	0
140	M	35	10	MB	POS	NO	12	POS	BT	NEG	NEG	POS	NEG	NEG	QIAmp Fast DNA tissue kit	NEG	NEG	YES	YES	RR	NEW	0	0
5	M	30	8	MB	POS	NO	10	POS	BT	NEG	POS	POS	POS	NEG	HD	POS	ND	YES	NO		NEW	1+	0
15	F	32	11	MB	POS	NO	17	POS	BT	NEG	POS	POS	POS	POS	HD	POS	ND	YES	NO		NEW	1+	0
18	M	34	6	MB	POS	NO	5	POS	BB	NEG	POS	POS	NEG	NEG	HD	POS	ND	NO	NO		NEW	1+	0
38	M	67	20	MB	POS	NO	3	POS	BL	POS	POS	POS	POS	POS	QIAmp UCP Pathogen Mini kit	POS	ND	YES	NO		REL	1+	5+
39	M	27	10	MB	POS	NO	3	POS	LL	POS	POS	POS	POS	POS	QIAmp UCP Pathogen Mini kit	POS	ND	YES	YES	ENL	REL	1+	4+
50	M	15	16	MB	POS	YES	24	POS	BB	NEG	POS	POS	POS	POS	QIAmp UCP Pathogen Mini kit	POS	ND	YES	NO		NEW	1+	0
60	F	15	20	MB	POS	NO	12	POS	BT	NEG	POS	POS	POS	POS	QIAmp UCP Pathogen Mini kit	POS	ND	YES	NO		NEW	1+	0
61	M	30	10	MB	POS	YES	36	POS	BT	POS	POS	POS	POS	POS	QIAmp UCP Pathogen Mini kit	POS	ND	YES	YES	RR	NEW	1+	1+
75	F	20	13	MB	POS	NO	10	POS	BB	NEG	POS	POS	POS	POS	QIAmp UCP Pathogen Mini kit	POS	ND	NO	NO		NEW	1+	0
78	M	21	10	MB	POS	NO	6	POS	TT	NEG	POS	POS	POS	NEG	QIAmp Fast DNA tissue kit	NEG	NEG	YES	YES	RR	NEW	1+	0
79	F	28	10	MB	POS	NO	36	POS	TT	NEG	POS	POS	POS	POS	QIAmp Fast DNA tissue kit	POS	ND	YES	NO		NEW	1+	0
101	F	40	20	MB	POS	NO	36	NEG	NA	NEG	POS	POS	POS	NEG	QIAmp Fast DNA tissue kit	POS	ND	YES	NO		NEW	1+	0
105	F	45	15	MB	POS	YES	12	POS	BT	NEG	POS	POS	POS	NEG	QIAmp Fast DNA tissue kit	POS	ND	NO	NO		NEW	1+	0
107	M	35	6	MB	POS	YES	24	NEG	NA	NEG	POS	POS	POS	NEG	QIAmp Fast DNA tissue kit	POS	ND	NO	NO		NEW	1+	0
112	M	20	15	MB	POS	NO		POS	INT	NEG	POS	POS	NEG	NEG	QIAmp Fast DNA tissue kit	NEG	NEG	YES	YES	RR	NEW	1+	0
141	M	43	24	MB	POS	NO	102	NEG	NA	NEG	POS	POS	NEG	NEG	QIAmp Fast DNA tissue kit	NEG	NEG	NO	NO		NEW	1+	0
142	M	22	30	MB	POS	NO	48	POS	INT	POS	POS	POS	POS	POS	QIAmp Fast DNA tissue kit	POS	ND	YES	YES	ENL	NEW	1+	4+
17	M	24	8	MB	POS	NO	12	POS	BB	POS	POS	POS	POS	POS	HD	POS	ND	NO	YES	RR	NEW	2+	3+
19	M	45	11	MB	POS	NO	24	POS	BL	NEG	POS	POS	POS	NEG	HD	POS	ND	YES	NO		NEW	2+	0
97	M	23	20	MB	POS	NO	36	POS	INT	POS	POS	POS	POS	POS	QIAmp Fast DNA tissue kit	POS	ND	YES	NO		NEW	2+	1+
98	M	70	40	MB	POS	NO	36	POS	BT	NEG	POS	POS	POS	NEG	QIAmp Fast DNA tissue kit	POS	ND	YES	NO		NEW	2+	0
100	M	42	30	MB	POS	NO	48	POS	LL	NEG	POS	POS	POS	POS	QIAmp Fast DNA tissue kit	POS	ND	YES	YES	RR	NEW	2+	0
8	M	42	7	MB	POS	NO	12	POS	BB	POS	POS	POS	POS	POS	HD	POS	ND	NO	NO		NEW	3+	3+
21	M	23	8	MB	POS	YES	24	POS	BT	NEG	POS	POS	POS	NEG	QIAmp UCP Pathogen Mini kit	POS	ND	NO	NO		NEW	3+	0
32	M	21	20	MB	POS	NO	5	POS	BB	POS	POS	POS	POS	POS	HD	POS	ND	NO	NO		NEW	3+	6+
44	M	40	20	MB	POS	NO	48	POS	BL	POS	POS	POS	POS	POS	QIAmp UCP Pathogen Mini kit	POS	ND	YES	YES	ENL	NEW	3+	3+
66	M	18	30	MB	POS	YES	36	POS	BT	POS	POS	POS	POS	POS	QIAmp UCP Pathogen Mini kit	POS	ND	YES	NO		NEW	3+	3+
72	M	30	20	MB	POS	YES	24	POS	BL	POS	POS	POS	POS	POS	HD	POS	ND	YES	NO		NEW	3+	2+
82	M	30	10	MB	POS	NO	12	POS	BL	POS	POS	POS	POS	POS	QIAmp Fast DNA tissue kit	POS	ND	YES	YES	RR	NEW	3+	3+
84	M	29	20	MB	POS	YES	6	NEG	NA	POS	POS	POS	POS	POS	QIAmp Fast DNA tissue kit	POS	ND	YES	YES	RR	NEW	3+	3+
90	M	35	10	MB	POS	NO	12	NEG	NA	NEG	POS	POS	POS	NEG	QIAmp Fast DNA tissue kit	POS	ND	YES	NO		NEW	3+	0
91	M	32	14	MB	POS	YES	12	NEG	NA	POS	POS	POS	POS	POS	QIAmp Fast DNA tissue kit	POS	ND	YES	NO		NEW	3+	2+
104	M	26	20	MB	POS	NO	12	NEG	NA	POS	POS	POS	POS	POS	QIAmp Fast DNA tissue kit	POS	ND	YES	NO		NEW	3+	3+
106	F	45	14	MB	POS	NO	12	POS	LL	POS	POS	POS	POS	POS	QIAmp Fast DNA tissue kit	POS	ND	NO	NO		NEW	3+	3+
109	M	40	12	MB	POS	NO	60	POS	BT	POS	POS	POS	POS	POS	QIAmp Fast DNA tissue kit	POS	ND	NO	YES	RR	NEW	3+	2+
135	M	65	10	MB	POS	NO	24	POS	BL	POS	POS	POS	POS	POS	QIAmp Fast DNA tissue kit	POS	ND	NO	NO		NEW	3+	2+
136	M	28	10	MB	POS	YES	0	POS	INT	POS	POS	POS	POS	POS	QIAmp Fast DNA tissue kit	POS	ND	NO	NO		NEW	4+	5+
7	M	60	9	MB	POS	NO	11	POS	BB	NEG	POS	POS	POS	NEG	HD	POS	ND	NO	NO		NEW	4+	0
13	M	30	13	MB	POS	NO	3	POS	BL	POS	POS	POS	POS	POS	HD	POS	ND	NO	NO		NEW	4+	4+
23	M	15	14	MB	POS	YES	6	POS	BL	POS	POS	POS	POS	POS	HD	POS	ND	NO	YES	N	NEW	4+	6+
30	M	28	30	MB	POS	NO	6	POS	BL	POS	POS	POS	POS	POS	HD	POS	ND	NO	NO		NEW	4+	4+
46	M	42	13	MB	POS	NO		POS	BT	POS	POS	POS	POS	POS	HD	POS	ND	YES	YES	RR	NEW	4+	3+
48	M	38	20	MB	POS	NO	24	POS	BL	POS	POS	POS	POS	POS	HD	POS	ND	YES	NO		NEW	4+	3+
62	M	26	20	MB	POS	NO	24	POS	BT	POS	POS	POS	POS	POS	HD	POS	ND	YES	NO		NEW	4+	3+
73	M	28	20	MB	POS	NO	24	POS	BL	POS	POS	POS	POS	POS	HD	POS	ND	YES	NO		NEW	4+	2+
74	M	25	9	MB	POS	YES	24	POS	LL	POS	POS	POS	POS	POS	HD	POS	ND	YES	NO		NEW	4+	2+
77	F	20	20	MB	POS	YES	6	POS	LL	POS	POS	POS	POS	POS	QIAmp Fast DNA tissue kit	POS	ND	NO	NO		NEW	4+	3+
120	M	23	10	MB	POS	NO	1	POS	LL	POS	POS	POS	POS	POS	QIAmp Fast DNA tissue kit	POS	ND	NO	NO		NEW	4+	6+
123	F	23	10	MB	POS	YES	12	POS	BT	POS	POS	POS	POS	POS	QIAmp Fast DNA tissue kit	POS	ND	NO	NO		NEW	4+	4+
129	M	18	20	MB	POS	NO		NEG	NA	POS	POS	POS	POS	POS	QIAmp Fast DNA tissue kit	POS	ND	NO	NO		NEW	4+	4+
134	M	35	20	MB	POS	NO	8	POS	BL	POS	POS	POS	POS	POS	QIAmp Fast DNA tissue kit	POS	ND	YES	NO		NEW	4+	3+
138	M	35	10	MB	POS	NO	24	POS	LL	POS	POS	POS	POS	POS	QIAmp Fast DNA tissue kit	POS	ND	NO	NO		NEW	4+	5+
27	M	45	30	MB	POS	NO	8	POS	LL	POS	POS	POS	POS	POS	HD	POS	ND	NO	YES	RR	NEW	5+	3+
29	M	30	20	MB	POS	YES	24	POS	LL	POS	POS	POS	POS	POS	HD	POS	ND	YES	NO		NEW	5+	6+
40	F	28	20	MB	POS	YES	8	POS	BL	POS	POS	POS	POS	POS	HD	POS	ND	YES	YES	ENL	NEW	5+	5+
52	M	60	10	MB	POS	NO	60	POS	BL	POS	POS	POS	POS	POS	HD	POS	ND	NO	NO		NEW	5+	5+
86	F	15	110	MB	POS	NO	3	POS	LL	POS	POS	POS	POS	POS	QIAmp Fast DNA tissue kit	POS	ND	NO	NO		NEW	5+	5+
130	M	25	19	MB	POS	NO	24	POS	LL	POS	POS	POS	POS	POS	QIAmp Fast DNA tissue kit	POS	ND	NO	NO		NEW	5+	4+
10	F	30	10	MB	POS	NO	20	POS	BL	POS	POS	POS	POS	POS	HD	POS	ND	YES	NO		NEW	6+	4+
11	F	55	10	MB	POS	NO	3	POS	LL	POS	POS	POS	POS	POS	HD	POS	ND	NO	YES	RR	NEW	6+	6+
12	M	66	16	MB	POS	NO	24	POS	LL	POS	POS	POS	POS	POS	HD	POS	ND	YES	NO		NEW	6+	3+
37	M	35	30	MB	POS	NO	1	POS	LL	POS	POS	POS	POS	POS	HD	POS	ND	YES	NO		REL	6+	4+
49	M	20	14	MB	POS	NO	24	POS	LL	POS	POS	POS	POS	POS	HD	POS	ND	YES	NO		NEW	6+	3+
57	F	27	30	MB	POS	NO	36	POS	LL	POS	POS	POS	POS	POS	QIAmp UCP Pathogen Mini kit	POS	ND	NO	NO		NEW	6+	3+
63	M	27	10	MB	POS	NO	12	POS	LL	POS	POS	POS	POS	POS	HD	POS	ND	NO	NO		NEW	6+	4+
65	F	60	20	MB	POS	YES	NA	POS	BL	POS	POS	POS	POS	POS	HD	POS	ND	NO	NO		NEW	6+	4+
68	M	60	30	MB	POS	NO	NA	POS	LL	POS	POS	POS	POS	POS	HD	POS	ND	NO	NO		NEW	6+	3+
89	M	30	20	MB	POS	YES	60	POS	BL	POS	POS	POS	POS	POS	QIAmp Fast DNA tissue kit	POS	ND	YES	NO		NEW	6+	3+
93	F	16	10	MB	POS	NO	12	POS	LL	POS	POS	POS	POS	POS	QIAmp Fast DNA tissue kit	POS	ND	NO	NO		NEW	6+	3+
95	M	18	10	MB	POS	NO	6	POS	BL	POS	POS	POS	POS	POS	QIAmp Fast DNA tissue kit	POS	ND	YES	NO		NEW	6+	3+
99	F	25	15	MB	POS	NO	36	POS	LL	NEG	POS	POS	POS	POS	QIAmp Fast DNA tissue kit	POS	ND	YES	NO		NEW	6+	0
110	M	53	50	MB	POS	NO	12	POS	LL	NEG	POS	POS	POS	NEG	QIAmp Fast DNA tissue kit	POS	ND	NO	NO		REL	6+	0
111	M	21	10	MB	POS	YES	12	POS	BB	POS	POS	POS	POS	POS	QIAmp Fast DNA tissue kit	POS	ND	YES	NO		NEW	6+	5+
117	F	20	30	MB	POS	NO	6	POS	BB	POS	POS	POS	POS	POS	QIAmp Fast DNA tissue kit	POS	ND	YES	NO		NEW	6+	5+
118	F	28	20	MB	POS	NO	84	POS	BB	POS	POS	POS	POS	POS	QIAmp Fast DNA tissue kit	POS	ND	YES	YES	ENL	NEW	6+	6+
121	M	31	20	MB	POS	NO	72	POS	LL	POS	POS	POS	POS	POS	QIAmp Fast DNA tissue kit	POS	ND	YES	NO		NEW	6+	6+
122	M	50	10	MB	POS	NO	12	NEG	NA	POS	POS	POS	POS	POS	QIAmp Fast DNA tissue kit	POS	ND	NO	NO		NEW	6+	6+
124	F	65	10	MB	POS	YES	8	POS	BL	POS	POS	POS	POS	POS	QIAmp Fast DNA tissue kit	POS	ND	YES	NO		NEW	6+	6+
127	M	50	10	MB	POS	NO	24	POS	LL	POS	POS	POS	POS	POS	QIAmp Fast DNA tissue kit	POS	ND	YES	NO		NEW	6+	6+
128	M	35	10	MB	POS	NO	36	POS	LL	POS	POS	POS	POS	POS	QIAmp Fast DNA tissue kit	POS	ND	YES	NO		NEW	6+	6+
43	M	33	10	MB	POS	YES	24	NA	NA	NA	NA	NA	NA	NA	QIAmp UCP Pathogen Mini kit	POS	ND	YES	NO		NEW	NA	NA
102	M	32	17	MB	POS	NO	12	NA	NA	NA	NA	NA	NA	NA	QIAmp Fast DNA tissue kit	POS	ND	YES	NO		NEW	NA	NA
137	M	27	30	MB	POS	NO	12	NA	NA	NA	NA	NA	NA	NA	QIAmp Fast DNA tissue kit	POS	ND	YES	NO		NEW	NA	NA
2	M	28	2	PB	POS	YES	7	NEG	NA	NEG	NEG	NEG	NEG	NEG	QIAmp UCP Pathogen Mini kit	NEG	ND	NO	NO		NEW	0	0
3	M	29	2	PB	POS	YES	36	NEG	NA	NEG	NEG	NEG	NEG	NEG	QIAmp UCP Pathogen Mini kit	NEG	ND	YES	NO		NEW	0	0
36	M	42	3	PB	POS	NO	2	NEG	NA	NEG	NEG	NEG	NEG	NEG	QIAmp UCP Pathogen Mini kit	NEG	ND	NO	NO		NEW	0	0
41	F	30	1	PB	POS	NO	48	NEG	NA	NEG	NEG	NEG	NEG	NEG	QIAmp UCP Pathogen Mini kit	NEG	ND	YES	NO		NEW	0	0
53	M	35	2	PB	POS	NO	36	NEG	NA	NEG	NEG	NEG	NEG	NEG	QIAmp UCP Pathogen Mini kit	NEG	ND	NO	NO		NEW	0	0
58	F	45	3	PB	POS	NO	24	NEG	NA	NEG	NEG	NEG	NEG	NEG	QIAmp UCP Pathogen Mini kit	NEG	ND	YES	NO		NEW	0	0
64	F	50	2	PB	POS	YES	12	NEG	NA	NEG	NEG	NEG	NEG	NEG	QIAmp UCP Pathogen Mini kit	NEG	ND	YES	NO		NEW	0	0
83	F	30	2	PB	POS	NO	120	NEG	NA	NEG	NEG	NEG	NEG	NEG	QIAmp Fast DNA tissue kit	NEG	ND	YES	NO		NEW	0	0
88	F	48	3	PB	POS	NO	169	NEG	NA	NEG	NEG	NEG	NEG	NEG	QIAmp Fast DNA tissue kit	POS	ND	YES	NO		NEW	0	0
103	M	37	4	PB	POS	NO	120	NEG	NA	NEG	NEG	NEG	POS	NEG	QIAmp Fast DNA tissue kit	POS	ND	YES	NO		NEW	0	0
116	M	28	5	PB	POS	NO	2	NEG	NA	NEG	NEG	NEG	NEG	NEG	QIAmp Fast DNA tissue kit	POS	ND	YES	NO		NEW	0	0
119	M	32	4	PB	POS	YES	4	NEG	NA	NEG	NEG	NEG	NEG	NEG	QIAmp Fast DNA tissue kit	NEG	ND	YES	NO	N	NEW	0	0
131	M	25	1	PB	POS	NO	72	NEG	NA	NEG	NEG	NEG	POS	NEG	QIAmp Fast DNA tissue kit	NEG	ND	NO	NO		NEW	0	0
24	M	30	2	PB	POS	NO	11	NEG	NA	POS	NEG	POS	NEG	NEG	QIAmp UCP Pathogen Mini kit	POS	ND	NO	NO		NEW	0	1+
33	M	34	1	PB	POS	NO	5	POS	INT	NEG	NEG	POS	NEG	NEG	QIAmp UCP Pathogen Mini kit	POS	ND	YES	NO		NEW	0	0
35	F	50	3	PB	POS	YES	NA	POS	BB	NEG	NEG	POS	NEG	NEG	QIAmp UCP Pathogen Mini kit	POS	ND	YES	YES	RR	NEW	0	0
54	M	40	5	PB	POS	NO	4	POS	BT	NEG	NEG	POS	NEG	NEG	QIAmp UCP Pathogen Mini kit	POS	ND	NO	YES	RR	NEW	0	0
81	F	43	2	PB	POS	NO	6	POS	BB	NEG	NEG	POS	NEG	NEG	QIAmp Fast DNA tissue kit	NEG	NEG	NO	NO		NEW	0	0
113	M	29	4	PB	POS	YES	1	NEG	NA	POS	NEG	POS	NEG	NEG	QIAmp Fast DNA tissue kit	POS	ND	YES	NO		NEW	0	2+
132	M	22	3	PB	POS	NO	24	POS	TT	NEG	NEG	POS	NEG	NEG	QIAmp Fast DNA tissue kit	NEG	NEG	NO	NO		NEW	0	0
20	M	40	3	PB	POS	NO	16	NEG	NA	NEG	POS	POS	NEG	POS	HD	POS	ND	YES	NO		NEW	1+	0
51	F	56	2	PB	POS	NO	20	NEG	NA	NEG	POS	POS	POS	POS	QIAmp UCP Pathogen Mini kit	NEG	NEG	YES	NO		NEW	1+	0
76	F	38	1	PB	POS	NO	6	POS	TT	NEG	POS	POS	POS	POS	QIAmp UCP Pathogen Mini kit	NEG	NEG	NO	NO		NEW	1+	0
80	M	20	2	PB	POS	NO	96	POS	TT	NEG	POS	POS	POS	NEG	QIAmp Fast DNA tissue kit	NEG	NEG	YES	NO		NEW	1+	0
14	M	60	4	PB	POS	NO	8	POS	BT	POS	POS	POS	POS	POS	HD	POS	ND	NO	NO		NEW	2+	4+
22	M	20	3	PB	POS	NO	20	POS	BL	POS	POS	POS	POS	POS	HD	POS	ND	YES	NO		NEW	2+	2+
25	M	40	3	PB	POS	NO	24	POS	LL	POS	POS	POS	POS	POS	HD	POS	ND	YES	NO		NEW	4+	4+
94	M	40	3	PB	POS	YES	24	NA	NA	NA	NA	NA	NA	NA	QIAmp Fast DNA tissue kit	POS	ND	YES	NO		NEW	NA	NA
