# Supplementary material for: Evaluation of Auramine O staining and conventional PCR for leprosy diagnosis: A comparative cross-sectional study from Ethiopia
Source: PLoS Negl Trop Dis. 2018 Sep 4;12(9):e0006706. doi: 10.1371/journal.pntd.0006706 (PMC6138420; doi:10.1371/journal.pntd.0006706)
Supplement: S2 Table — (XLSX) [file pntd.0006706.s009.xlsx]

## Sheet: Sheet1
Project No.	AHRI NO.	Sex	Age	Clinical diag	Family history	Path H&E	Gold standard	Tissue-Auramine	Fite Faraco	PCR	Case for surgery
ARLP 143		F	65	NEG	NO	NEG	NEG	NEG	NEG	NEG	carcinosis
ARLP 144		M	19	NEG	NO	NEG	NEG	NEG	NEG	NEG	excisional
ARLP 145		M	55	NEG	NO	NEG	NEG	NEG	NEG	NEG	Incsional
ARLP 146		F	22	NEG	NO	NEG	NEG	NEG	NEG	NEG	carcinosis
ARLP 147		M	60	NEG	NO	NEG	NEG	NEG	NEG	NEG	carcinosis
ARLP 148		M	60	NEG	NO	NEG	NEG	NEG	NEG	NEG	carcinosis
ARLP 149		M	30	NEG	NO	NEG	NEG	NEG	NEG	NEG	Lymphoma
ARLP 150		F	50	NEG	NO	NEG	NEG	NEG	NEG	NEG	carcinosis
ARLP 151		F	58	NEG	NO	NEG	NEG	NEG	NEG	NEG	Lipoma
ARLP 152		M	28	NEG	NO	NEG	NEG	NEG	NEG	NEG	carcinosis
ARLP 153		F	27	NEG	NO	NEG	NEG	NEG	NEG	NEG	Correction abputation
ARLP 154		M	54	NEG	NO	NEG	NEG	NEG	NEG	NEG	Carcinosis
ARLP 155		F	40	NEG	NO	NEG	NEG	NEG	NEG	NEG	Flap Division
ARLP 156		F	24	NEG	NO	NEG	NEG	NEG	NEG	NEG	Wound closure
ARLP 157		F	70	NEG	NO	NEG	NEG	NEG	NEG	NEG	correction aputation
ARLP 158		F	58	NEG	NO	NEG	NEG	NEG	NEG	NEG	Correction ambutation
ARLP 159		M	25	NEG	NO	NEG	NEG	NEG	NEG	NEG	keloid
ARLP 160		F	23	NEG	NO	NEG	NEG	NEG	NEG	NEG	keloid
ARLP 161		F	25	NEG	NO	NEG	NEG	NEG	NEG	NEG	scare
ARLP 162		F	65	NEG	NO	NEG	NEG	NEG	NEG	NEG	excisional
ARLP 163		F	20	NEG	NO	NEG	NEG	NEG	NEG	NEG	keloid
ARLP 164		F	21	NEG	NO	NEG	NEG	NEG	NEG	NEG	keloid
ARLP 165		F	24	NEG	NO	NEG	NEG	NEG	NEG	NEG	keloid
ARLP 166		M	20	NEG	NO	NEG	NEG	NEG	NEG	NEG	corn
ARLP 177		F	23	NEG	NO	NEG	NEG	NEG	NEG	NEG	Scare
ARLP 168		F	32	NEG	NO	NEG	NEG	NEG	NEG	NEG	Keratin
ARLP 169		F	27	NEG	NO	NEG	NEG	NEG	NEG	NEG	Lymphoma
ARLP 170		F	28	NEG	NO	NEG	NEG	NEG	NEG	NEG	cyst
